# Supplementary material for: Evaluation of Mitigation Role of L-Phenylalanine-Based Low-Molecular-Weight Gelator against Oil Pollution-Induced Nile Tilapia Toxicity
Source: Gels. 2023 Oct 26;9(11):848. doi: 10.3390/gels9110848 (PMC10670902; doi:10.3390/gels9110848)
Supplement: Supplementary file 1 [file gels-09-00848-s001.zip]

Archive with 1 entries (1 files):
- gels-2623817-supplementary.pdf
